# Supplementary material for: Combined miR-486 and GP88 (Progranulin) Serum Levels Are Suggested as Supportive Biomarkers for Therapy Decision in Elderly Prostate Cancer Patients
Source: Life (Basel). 2022 May 13;12(5):732. doi: 10.3390/life12050732 (PMC9143270; doi:10.3390/life12050732)
Supplement: Supplementary file 1 [file life-12-00732-s001.zip]

Archive with 1 entries (1 files):
- life-1721716-supplementary.xlsx
