# Supplementary material for: Combined miR-486 and GP88 (Progranulin) Serum Levels Are Suggested as Supportive Biomarkers for Therapy Decision in Elderly Prostate Cancer Patients
Source: Life (Basel). 2022 May 13;12(5):732. doi: 10.3390/life12050732 (PMC9143270; doi:10.3390/life12050732)
Supplement: Supplementary file 1 [file life-12-00732-s001.zip › life-1721716-supplementary.xlsx]

## Sheet: Values Decision curve
threshold	all	none	Basis	Combined
0.01	0.704360679970436	0	0.704360679970436	0.704360679970436
0.02	0.701343952215032	0	0.701343952215032	0.701343952215032
0.03	0.698265023887352	0	0.698265023887352	0.698265023887352
0.04	0.695121951219512	0	0.695121951219512	0.695121951219512
0.05	0.69191270860077	0	0.69191270860077	0.69191270860077
0.06	0.688635184224183	0	0.688635184224183	0.688635184224183
0.07	0.6852871754524	0	0.6852871754524	0.6852871754524
0.08	0.68186638388123	0	0.68186638388123	0.68186638388123
0.09	0.678370410077727	0	0.678370410077727	0.678370410077727
0.1	0.67479674796748	0	0.67479674796748	0.67479674796748
0.11	0.671142778843519	0	0.671142778843519	0.671142778843519
0.12	0.667405764966741	0	0.667405764966741	0.667405764966741
0.13	0.663582842724979	0	0.663582842724979	0.663582842724979
0.14	0.659671015314804	0	0.659671015314804	0.659671015314804
0.15	0.655667144906743	0	0.655667144906743	0.655667144906743
0.16	0.651567944250871	0	0.651567944250871	0.651567944250871
0.17	0.64736996767558	0	0.64736996767558	0.64736996767558
0.18	0.643069601427722	0	0.643069601427722	0.643069601427722
0.19	0.6386630532972	0	0.6386630532972	0.6386630532972
0.2	0.634146341463415	0	0.634146341463415	0.634146341463415
0.21	0.629515282494597	0	0.629515282494597	0.629515282494597
0.22	0.624765478424015	0	0.624765478424015	0.624765478424015
0.23	0.619892302819132	0	0.619892302819132	0.619892302819132
0.24	0.614890885750963	0	0.614890885750963	0.614890885750963
0.25	0.609756097560976	0	0.609756097560976	0.609756097560976
0.26	0.6044825313118	0	0.6044825313118	0.613052076466711
0.27	0.599064483795523	0	0.599064483795523	0.608085532910124
0.28	0.593495934959349	0	0.593495934959349	0.602981029810298
0.29	0.58777052559258	0	0.58777052559258	0.597732737890759
0.3	0.581881533101045	0	0.581881533101045	0.592334494773519
0.31	0.575821845174973	0	0.575821845174973	0.586779780841287
0.32	0.569583931133429	0	0.569583931133429	0.581061692969871
0.33	0.563159810702585	0	0.563159810702585	0.587186021113942
0.34	0.556541019955654	0	0.556541019955654	0.581670362158167
0.35	0.549718574108818	0	0.549718574108818	0.589118198874296
0.36	0.542682926829268	0	0.542682926829268	0.583841463414634
0.37	0.535423925667828	0	0.535423925667828	0.578397212543554
0.38	0.527930763178599	0	0.527930763178599	0.572777340676633
0.39	0.520191923230708	0	0.520191923230708	0.542582966813275
0.4	0.512195121951219	0	0.512195121951219	0.536585365853659
0.41	0.503927242662257	0	0.503927242662257	0.54733360892931
0.42	0.495374264087468	0	0.495374264087468	0.541631623212784
0.43	0.486521181001284	0	0.486521181001284	0.535729567821994
0.44	0.477351916376307	0	0.477351916376307	0.529616724738676
0.45	0.467849223946785	0	0.48780487804878	0.523281596452328
0.46	0.457994579945799	0	0.47877145438121	0.537488708220416
0.47	0.447768062586286	0	0.469397146801657	0.55315232397607
0.48	0.437148217636022	0	0.459662288930582	0.547842401500938
0.49	0.426111908177905	0	0.47297943567671	0.54232424677188
0.5	0.414634146341463	0	0.463414634146342	0.536585365853659
0.51	0.402687904430065	0	0.454454952712793	0.531607765057242
0.52	0.390243902439024	0	0.471544715447154	0.526422764227642
0.53	0.377270368448365	0	0.438505448884276	0.496626881162429
0.54	0.36373276776246	0	0.43372216330859	0.44220572640509
0.55	0.349593495934959	0	0.401084010840108	0.436314363143631
0.56	0.334811529933481	0	0.392461197339246	0.405764966740576
0.57	0.319342030629608	0	0.415768576290414	0.39931934203063
0.58	0.303135888501742	0	0.416957026713124	0.368176538908246
0.59	0.286139202855443	0	0.4098750743605	0.336704342653183
0.6	0.268292682926829	0	0.378048780487805	0.280487804878049
0.61	0.24953095684803	0	0.383989993746091	0.272670419011882
0.62	0.229781771501925	0	0.328626444159178	0.264441591784339
0.63	0.208965062623599	0	0.321687541199736	0.297297297297297
0.64	0.186991869918699	0	0.265582655826558	0.289972899728997
0.65	0.16376306620209	0	0.257839721254355	0.282229965156794
0.66	0.139167862266858	0	0.249641319942611	0.27403156384505
0.67	0.113082039911308	0	0.240946045824095	0.265336289726534
0.68	0.0853658536585363	0	0.283536585365854	0.25609756097561
0.69	0.0558615263571988	0	0.276160503540519	0.221872541306058
0.7	0.0243902439024387	0	0.268292682926829	0.211382113821138
0.71	-0.00925147182506347	0	0.246425567703953	0.200168208578637
0.72	-0.0452961672473868	0	0.254355400696864	0.163763066202091
0.73	-0.0840108401084012	0	0.251129177958446	0.150858175248419
0.74	-0.125703564727955	0	0.24765478424015	0.136960600375234
0.75	-0.170731707317073	0	0.24390243902439	0.121951219512195
0.76	-0.219512195121951	0	0.191056910569106	0.182926829268293
0.77	-0.27253446447508	0	0.186638388123012	0.251325556733828
0.78	-0.330376940133038	0	0.181818181818182	0.241685144124168
0.79	-0.393728222996516	0	0.176538908246225	0.206736353077816
0.8	-0.463414634146342	0	0.146341463414634	0.195121951219512
0.81	-0.54043645699615	0	0.13992297817715	0.261874197689345
0.82	-0.626016260162602	0	0.132791327913279	0.254742547425474
0.83	-0.721664275466285	0	0.124820659971305	0.246771879483501
0.84	-0.829268292682928	0	0.115853658536585	0.23780487804878
0.85	-0.951219512195122	0	0.105691056910569	0.203252032520325
0.86	-1.09059233449477	0	0.0696864111498258	0.341463414634146
0.87	-1.25140712945591	0	0.0562851782363978	0.317073170731707
0.88	-1.4390243902439	0	0.0406504065040651	0.317073170731707
0.89	-1.66075388026608	0	0.0221729490022173	0.268292682926829
0.9	-1.92682926829268	0	0.0	0.24390243902439
0.91	-2.2520325203252	0	-0.02710027100271	0.24390243902439
0.92	-2.65853658536586	0	-0.0609756097560976	0.24390243902439
0.93	-3.18118466898955	0	-0.128919860627178	0.219512195121951
0.94	-3.87804878048781	0	0.170731707317073	0.195121951219512
0.95	-4.85365853658538	0	0.170731707317073	0.170731707317073
0.96	-6.31707317073172	0	0.146341463414634	0.146341463414634
0.97	-8.7560975609756	0	0.121951219512195	0.146341463414634
0.98	-13.6341463414634	0	0.0487804878048781	0.146341463414634
0.99	-28.2682926829268	0	0.0487804878048781	0.0975609756097561
Values for the range with an advantage for the combined model compared to the basis model in therapy decision are marked in bold face.
